# Supplementary material for: Evolution and Competitive Struggles of Lactiplantibacillus plantarum under Different Oxygen Contents
Source: Int J Mol Sci. 2024 Aug 14;25(16):8861. doi: 10.3390/ijms25168861 (PMC11354895; doi:10.3390/ijms25168861)
Supplement: Supplementary file 1 [file ijms-25-08861-s001.zip]

Archive with 1 entries (1 files):
- ijms-3131373-supplementary.pdf
